# Supplementary material for: Retrospective Evaluation of Central Venous Catheter Use for Parenteral Nutrition in Pediatric Intestinal Failure: Infections and Taurolidine Role
Source: Antibiotics (Basel). 2026 Feb 10;15(2):193. doi: 10.3390/antibiotics15020193 (PMC12937225; doi:10.3390/antibiotics15020193)
Supplement: Supplementary file 1 [file antibiotics-15-00193-s001.zip]

Archive with 1 entries (1 files):
- antibiotics-4057540-supplementary.pdf
